# Supplementary material for: Clinical Decision-Making in Practice with New Critical Care Ultrasound Methods for Assessing Respiratory Function and Haemodynamics in Critically Ill Patients
Source: Clin Pract. 2022 Nov 25;12(6):986–1000. doi: 10.3390/clinpract12060102 (PMC9776659; doi:10.3390/clinpract12060102)
Supplement: Supplementary file 1 [file clinpract-12-00102-s001.zip]

Archive with 2 entries (2 files):
- clinpract-1924898 Figure S1.pdf
- clinpract-1924898 Table S1.pdf
